# Supplementary material for: Qualitative skeletal correlates of wing shape in extant birds (Aves: Neoaves)
Source: BMC Evol Biol. 2015 Feb 27;15:30. doi: 10.1186/s12862-015-0303-7 (PMC4394594; doi:10.1186/s12862-015-0303-7)
Supplement: Additional file 1: — Hieronymus flight feather Table S7.xls : Excel spreadsheet of taxa included in the study. Coding abbreviations: LZE—Livezey & Zusi (2007) exemplar taxon; LZC—Livezey & Zusi (2007) exemplar congener; OST—coded from osteological specimen. Institutional abbreviations: CM—Carnegie Museum of Natural History. Wing data reference abbreviations: W’77—Warheit (1977); HB’99—Hertel & Ballance (1999); P’01—Pennycuick (2001); P’08—Pennycuick (2008). [file 12862_2015_303_MOESM1_ESM.xls]

## Sheet: Hieronymus_flight_feathers_Tabl
Taxon	Family	Order	Osteoloy Coding	Synoptic specimen	Wing Data Reference
Anas crecca	Anatidae	Anseriformes	LZE, OST	CM S16649	P ‘08
Anas georgica	Anatidae	Anseriformes	LZC		P ‘08
Anas penelope	Anatidae	Anseriformes	LZC		P ‘08
Anas platyrhynchos	Anatidae	Anseriformes	LZC		P ‘08
Anser albifrons	Anatidae	Anseriformes	LZE		P ‘08
Anser anser	Anatidae	Anseriformes	LZC		P ‘08
Anser indicus	Anatidae	Anseriformes	LZC		P ‘08
Mergus serrator	Anatidae	Anseriformes	OST	CM S8254	P ‘08
Phasianus colchicus	Phasianidae	Galliformes	OST	CM S12190	P ‘08
Gavia immer	Gaviidae	Gaviiformes	LZC		P ‘08
Gavia stellata	Gaviidae	Gaviiformes	LZE		P ‘08
Diomedea exulans	Diomedeidae	Procellariiformes	LZC		P ‘08
Oceanites oceanicus	Hydrobatidae	Procellariiformes	OST	CM S12266	P ‘08
Pelecanoides georgicus	Pelecanoididae	Procellariiformes	LZC		P ‘08
Pelecanoides urinatrix	Pelecanoididae	Procellariiformes	LZE		P ‘08
Fulmarus glacialis	Procellariidae	Procellariiformes	OST	CM S9405	P ‘08
Pachyptila desolata	Procellariidae	Procellariiformes	LZE		P ‘08
Pachyptila turtur	Procellariidae	Procellariiformes	LZC		W ‘77
Puffinus hottoni	Procellariidae	Procellariiformes	LZC		W ‘77
Puffinus lherminieri	Procellariidae	Procellariiformes	LZC, OST	CM S12253	P ‘08
Puffinus nativitatis	Procellariidae	Procellariiformes	LZC		HB ‘99
Puffinus pacificus	Procellariidae	Procellariiformes	LZE		HB ‘99
Puffinus tenuirostris	Procellariidae	Procellariiformes	LZC		W ‘77
Phaethon aethereus	Phaethontidae	Phaethontiformes	LZC		P ‘08
Phaethon lepturus	Phaethontidae	Phaethontiformes	LZC		P ‘08
Phaethon rubricauda	Phaethontidae	Phaethontiformes	LZE		HB ‘99
Ciconia abdimii	Ciconiidae	Ciconiiformes	LZC		P ‘08
Platalea ajaja	Threskiornithidae	Pelecaniformes	LZE		P ‘08
Plegadis chihi	Threskiornithidae	Pelecaniformes	LZC		P ‘08
Ardea cinerea	Ardeidae	Pelecaniformes	LZC		P ‘01
Ardea herodias	Ardeidae	Pelecaniformes	LZE		P ‘08
Pelecanus erythrorhynchos	Pelecanidae	Pelecaniformes	LZC		P ‘08
Pelecanus occidentalis	Pelecanidae	Pelecaniformes	LZC		P ‘08
Pelecanus onocrotalus	Pelecanidae	Pelecaniformes	LZC		P ‘08
Pelecanus rufescens	Pelecanidae	Pelecaniformes	LZC		P ‘08
Fregata magnificens	Fregatidae	Suliformes	LZE, OST	CM S13606	P ‘08
Sula dactylatra	Sulidae	Suliformes	LZE		HB ‘99
Sula leucogaster	Sulidae	Suliformes	LZC		P ‘08
Sula sula	Sulidae	Suliformes	LZC		HB ‘99
Phalacrocorax aristotelis	Phalacrocoracidae	Suliformes	LZC		P ‘08
Phalacrocorax atriceps	Phalacrocoracidae	Suliformes	LZC		P ‘08
Phalacrocorax auritus	Phalacrocoracidae	Suliformes	LZC		P ‘08
Phalacrocorax carbo	Phalacrocoracidae	Suliformes	LZC		P ‘08
Anhinga anhinga	Anhingidae	Suliformes	LZE		P ‘08
Cathartes aura	Cathartidae	Accipitriformes	LZE		P ‘08
Accipiter cooperii	Accipitridae	Accipitriformes	LZC		P ‘08
Accipiter gentilis	Accipitridae	Accipitriformes	LZC		P ‘08
Accipiter nisus	Accipitridae	Accipitriformes	LZC		P ‘01
Accipiter striatus	Accipitridae	Accipitriformes	LZE, OST	CM S12164	P ‘08
Gyps africanus	Accipitridae	Accipitriformes	LZE		P ‘08
Gyps rueppellii	Accipitridae	Accipitriformes	LZC		P ‘08
Rallus longirostris	Rallidae	Gruiformes	OST	CM S11333	P ‘08
Chionis albus	Chionidae	Charadriiformes	LZE		P ‘08
Haematopus ostralegus	Haematopodidae	Charadriiformes	LZE		P ‘08
Limnodromus griseus	Scolopacidae	Charadriiformes	OST	CM S11450	P ‘08
Rissa tridactyla	Laridae	Charadriiformes	LZE		P ‘08
Sterna maxima	Laridae	Charadriiformes	OST	CM S12169	P ‘08
Stercorarius parasiticus	Stercorariidae	Charadriiformes	LZE		P ‘08
Uria aalge	Alcidae	Charadriiformes	OST	CM S14349	P ‘08
Columba palumbus	Columbidae	Columbiformes	LZC
Zenaida macroura	Columbidae	Columbiformes	LZE		P ‘08
Coccyzus americanus	Cuculidae	Cuculiformes	LZE, OST	CM S13277	P ‘08
Tyto alba	Tytonidae	Strigiformes	LZE		P ‘08
Megascops asio	Strigidae	Strigiformes	LZC		P ‘08
Caracara plancus	Falconidae	Falconiformes	LZE		P ‘08
Falco columbarius	Falconidae	Falconiformes	LZC		P ‘08
Falco mexicanus	Falconidae	Falconiformes	LZC		P ‘08
Falco peregrinus	Falconidae	Falconiformes	LZC		P ‘08
Falco rusticolus	Falconidae	Falconiformes	LZC		P ‘08
Falco sparverius	Falconidae	Falconiformes	LZE, OST	CM S13547	P ‘08
Passer domesticus	Passeridae	Passeriformes	LZE		P ‘08
